# Supplementary material for: Exploring preferences to accessing sexual and reproductive health services: A qualitative study of adolescents’ and service provider perspectives
Source: PLoS One. 2024 Dec 4;19(12):e0312872. doi: 10.1371/journal.pone.0312872 (PMC11616883; doi:10.1371/journal.pone.0312872)
Supplement: S2 Appendix — "Supporting Information S2 Appendix: This file provides a comprehensive overview of participant demographics, detailing age, gender, and other relevant characteristics collected during the study". (XLSX) [file pone.0312872.s002.xlsx]

## Sheet: Sheet1
FGD	Participants	FGD_Sex	FGD_Age	FGD_Residences	Durtion_ FGDs _minutes	KIIs	KII_Sex	KII_Age	Work Expreince	Profession	Durtion of KIIs In minutes
FGD1	P1	Female	17	Urban	75	KII1	Male	30	10	Bsc Nursing	45.49
FGD1	P2	Female	18	Urban	75	KII2	Female	31	11	Dipolma Midwifery	36.32
FGD1	P3	Female	12	Urban	75	KII3	Male	32	9	Bsc Nursing	44.25
FGD1	P4	Female	13	Urban	75	KII 4	Female	37	16	BSc Nurse	42.56
FGD1	P5	Female	17	Urban	75	KII 5	Male	31	8	Health Officifers	42.4
FGD1	P6	Female	19	Urban	75	KII6	Female	30	8	Health Officifers	36.45
FGD1	P7	Female	15	Urban	75	KII7	Male	35	14	Health Officifers	47.18
FGD1	P8	Female	18	Urban	75	KII 8	Male	54	30	Bsc Nursing	42.26
FGD1	P9	Female	18	Urban	75	KII9	Female	33	6	Bsc Midwifery	41.35
FGD1	P10	Female	11	Urban	75	KII 10	Female	31	8	Health Officifers	36.33
FGD1	P11	Female	14	Urban	75
FGD1	P12	Female	16	Urban	75
FGD1	P13	Female	16	Urban	75
FGD1	P14	Female	16	Urban	75
FGD2	P1	Male	17	Urban	51
FGD2	P2	Male	18	Urban	51
FGD2	P3	Male	12	Urban	51
FGD2	P4	Male	13	Urban	51
FGD2	P5	Male	17	Urban	51
FGD2	P6	Male	19	Urban	51
FGD2	P7	Male	15	Urban	51
FGD2	P8	Male	18	Urban	51
FGD2	P9	Male	18	Urban	51
FGD3	P1	Female	15	Rural	72
FGD3	P2	Female	13	Rural	72
FGD3	P3	Female	16	Rural	72
FGD3	P4	Female	18	Rural	72
FGD3	P5	Female	18	Rural	72
FGD3	P6	Female	18	Rural	72
FGD3	P7	Female	17	Rural	72
FGD3	P8	Female	18	Rural	72
FGD3	P9	Female	17	Rural	72
FGD4	P1	Male	18	Urban	72
FGD4	P2	Male	18	Urban	72
FGD4	P3	Male	18	Urban	72
FGD4	P4	Male	18	Urban	72
FGD4	P5	Male	19	Urban	72
FGD4	P6	Male	17	Urban	72
FGD4	P7	Male	16	Urban	72
FGD4	P8	Male	17	Urban	72
FGD4	P9	Male	19	Urban	72
FGD5	P1	Male	16	Urban	48
FGD5	P2	Male	15	Urban	48
FGD5	P3	Male	13	Urban	48
FGD5	P4	Male	13	Urban	48
FGD5	P5	Male	15	Urban	48
FGD5	P6	Male	13	Urban	48
FGD5	P7	Male	15	Urban	48
FGD5	P8	Male	13	Urban	48
FGD5	P9	Male	14	Urban	48
FGD5	P10	Male	12	Urban	48
FGD5	P11	Male	12	Urban	48
FGD5	P12	Male	14	Urban	48
FGD6	P1	Female	16	Rural	50
FGD6	P2	Female	17	Rural	50
FGD6	P3	Female	16	Rural	50
FGD6	P4	Female	15	Rural	50
FGD6	P5	Female	13	Rural	50
FGD6	P6	Female	16	Rural	50
FGD6	P7	Female	12	Rural	50
FGD6	P8	Female	11	Rural	50
FGD6	P9	Female	13	Rural	50
FGD6	P10	Female	13	Rural	50
FGD7	P1	Female	14	Rural	62
FGD7	P2	Female	17	Rural	62
FGD7	P3	Female	15	Rural	62
FGD7	P4	Female	15	Rural	62
FGD7	P5	Female	18	Rural	62
FGD7	P6	Female	15	Rural	62
FGD7	P7	Female	12	Rural	62
FGD7	P8	Female	18	Rural	62
FGD7	P9	Female	13	Rural	62
FGD7	P10	Female	13	Rural	62
FGD7	P11	Female	18	Rural	62
FGD7	P12	Female	19	Rural	62
